# Supplementary material for: Investigating the genetic architecture of disease resilience in pigs by genome-wide association studies of complete blood count traits collected from a natural disease challenge model
Source: BMC Genomics. 2021 Jul 13;22:535. doi: 10.1186/s12864-021-07835-4 (PMC8278769; doi:10.1186/s12864-021-07835-4)
Supplement: Supplementary file 4 — Additional file 4. This file contains a list of top five enriched biological functions (p-value < 0.05) for the candidate gene lists for EOSB3, MONO ∆ 13, and for MCH, MCV, RBC, MPV, and PLT in Blood 1, Blood 3, and Blood 4. [file 12864_2021_7835_MOESM4_ESM.xlsx]

## Sheet: Sheet1
Five topmost significantly enriched (p-value < 0.05) biological functions for the candidate gene lists for CBC traits. © 2000-2020 QIAGEN. All rights reserved.
Trait1	Blood2	Function category	Function	p-value	FDR3	Genes involved in the biological function
White blood cell traits
EOS	Blood 3	Molecular and cellular functions	Cell-To-Cell Signaling and Interaction	4.13E-05-2.06E-02	1.35E-02-1.5E-01	ANXA2,CLTC,LAMTOR2,LMNA,MEF2D,NTRK1,PEAR1,RIT1,RORA,SH2D2A,SYT11,TGFB2
		Molecular and cellular functions	Cellular Function and Maintenance	4.13E-05-1.86E-02	1.35E-02-1.42E-01	ANXA2,BRIP1,CLTC,LAMTOR2,MEF2D,NTRK1,PEAR1,RIT1,RORA,SH2D2A,SYT11,TGFB2
		Physiological system development and function	Nervous System Development and Function	4.13E-05-2.22E-02	1.35E-02-1.5E-01	CLTC,FOXB1,LMNA,MEF2D,NTRK1,PEAR1,SEMA4A,TGFB2
		Diseases	Inflammatory Response	5.5E-04-1.49E-02	8.4E-02-1.27E-01	CLTC,LAMTOR2,MEF2D,PEAR1,RIT1,RORA,SEMA4A,SYT11,TRIM37
		Molecular and cellular functions	Cell Signaling	6.17E-04-4.83E-03	8.4E-02-9.98E-02	ARHGEF11,ARHGEF2,BNIP2,IQGAP3,RIT1,TGFB2
MONO	∆13	Molecular and cellular functions	Cell Morphology	1.23E-03-3.99E-02	3.2E-02-1.29E-01	ARHGEF28,CDHR2,CPLX2,GPRIN1,HRH2,KMT2E,NAMPT,RINT1
		Molecular and cellular functions	Cell-To-Cell Signaling and Interaction	1.23E-03-4.22E-02	3.2E-02-1.34E-01	CDHR3,CPLX2,FOXD1,HRH2,NAMPT,SRPK2
		Molecular and cellular functions	Cellular Assembly and Organization	1.23E-03-4.93E-02	3.2E-02-1.45E-01	ARHGEF28,CPLX2,FCHO2,GPRIN1,HRH2,RINT1,SRPK2
		Molecular and cellular functions	Cellular Function and Maintenance	1.23E-03-4.34E-02	3.2E-02-1.35E-01	ARHGEF28,CPLX2,FCHO2,GPRIN1,HRH2,NAMPT,RINT1
		Physiological system development and function	Hematological System Development and Function	1.23E-03-4.58E-02	3.2E-02-1.39E-01	FOXD1,HRH2,KMT2E,NAMPT
Red blood cell traits4
MCH	Blood 1, 3, 4	Diseases	Immunological Disease	1E-22-3.48E-03	7.2E-19-4.98E-02	ABCF1,ABHD16A,AIF1,AKR1A1,APOM,ATAT1,BAG6,C1QTNF6,C2,C6orf15,CCHCR1,CDSN,CSF2RB,DDR1,DDX28,DDX39B,DHX16,DRD2,EHMT2,EIF3D,EIF3L,FLOT1,GABBR1,GNL1,GPANK1,H1-0,HSPA1L,HTR3B,KDR,KIT,LGALS1,LSM2,LTA,LY6G5C,LY6G6C,MCCD1,MDC1,MFNG,mir-10,MLLT6,MOG,NCF4,NELFE,NFATC3,NFKBIL1,NKAPL,NRM,PDGFRA,PDP2,PPP1R11,PRDX1,PRRC2A,PSMB10,PTCH2,RAC2,RNF39,SFTA2,SKIV2L,SLC44A4,SSTR3,TBX21,TCF19,TNF,TPPP3,TRADD,TRIM10,TRI…
		Diseases	Inflammatory Disease	7.85E-14-2.82E-03	1.88E-10-4.23E-02	AIF1,AKR1A1,APOM,ATAT1,BAG6,C1QTNF6,C2,C6orf15,CA7,CCHCR1,CDSN,CSF2RB,DDR1,DDX39B,DHX16,DRD2,EHMT2,GABBR1,GNL1,GPANK1,HOXB2,HOXB4,HSPA1L,HTR3A,HTR3B,KDR,KIT,LGALS1,LTA,LY6G5C,LY6G6C,MCCD1,MDC1,mir-10,MLLT6,MOG,NCF4,NELFE,NFKBIL1,NRM,PDGFRA,PDP2,PPP1R11,PRDX1,PRRC2A,RNF39,SKIV2L,SLC44A4,SSTR3,TBX21,TCF19,TNF,TRADD,TRIM10,TRIM15,TRIM26,TRIM40,VARS1,VARS2,ZBTB12,ZSCAN31
		Diseases	Inflammatory Response	7.85E-14-2.82E-03	1.88E-10-4.23E-02	AIF1,AKR1A1,APOM,ATAT1,BAG6,C1QTNF6,C2,C6orf15,CCHCR1,CSF2RB,DDR1,DDX39B,DHX16,DRD2,EHMT2,GNL1,GPANK1,HSPA1L,HTR3B,KDR,KIT,LGALS1,LTA,LY6G5C,LY6G6C,MCCD1,MDC1,MLLT6,MOG,NCF4,NELFE,NFKBIL1,NRM,PDGFRA,PPP1R11,PRDX1,PRRC2A,RNF39,SKIV2L,SLC44A4,TBX21,TNF,TRADD,TRIM10,TRIM15,TRIM26,TRIM40,VARS1,VARS2,ZBTB12,ZSCAN31
		Physiological system development and function	Skeletal and Muscular System Development and Function	3.47E-08-2.76E-03	1.38E-05-4.23E-02	DDR1,DRD2,E2F4,HOXB1,HOXB13,HOXB2,HOXB3,HOXB4,HOXB5,HOXB6,HOXB7,HOXB8,HOXB9,HSD11B2,LTA,MFNG,mir-10,NFATC3,PCGF2,PDGFRA,POMGNT1,PPP1R18,PRMT7,RAC2,SMPD3,SOCS7,TNF,ZBTB16
		Physiological system development and function	Embryonic Development	1.93E-07-3.48E-03	6.96E-05-4.98E-02	HOXB1,HOXB2,HOXB3,HOXB4,HOXB5,HOXB6,HOXB7,HOXB8,HOXB9,KIT,LTA,MOG,PCGF2,PDGFRA,SOX10,TNF,TRADD,ZBTB16
MCV	Blood 1, 3, 4	Molecular and cellular functions	Cell Morphology	1.2E-11-1.2E-11	7.59E-08-7.59E-08	KRT10,KRT12,KRT20,KRT23,KRT24,KRT25,KRT26,KRT27,KRT28,KRT39,KRT40,KRTAP16-1,KRTAP17-1
		Physiological system development and function	Embryonic Development	1.2E-11-4.94E-04	7.59E-08-7.21E-03	CARMIL2,CBFB,CCR7,CDH16,CSF3,CTCF,ERBB2,HSD11B2,IKZF3,KDR,KIT,KRT10,KRT12,KRT20,KRT23,KRT24,KRT25,KRT26,KRT27,KRT28,KRT39,KRT40,KRTAP16-1,KRTAP17-1,LCAT,MED1,NFATC3,PDGFRA,PGAP3,PRMT7,RARA,RB1CC1,SMPD3,SOX17,THRA,TRADD
		Physiological system development and function	Hair and Skin Development and Function	1.2E-11-3.44E-08	7.59E-08-2.17E-05	CBFB,KDR,KIT,KRT10,KRT12,KRT20,KRT23,KRT24,KRT25,KRT26,KRT27,KRT28,KRT39,KRT40,KRTAP16-1,KRTAP17-1,MED1,TRADD
		Physiological system development and function	Organ Development	1.2E-11-5.13E-04	7.59E-08-7.28E-03	CACNB1,CARMIL2,CBFB,CCR7,CSF3,ERBB2,HSD11B2,IGFBP4,IKZF3,KDR,KIT,KRT10,KRT12,KRT20,KRT23,KRT24,KRT25,KRT26,KRT27,KRT28,KRT39,KRT40,KRTAP16-1,KRTAP17-1,MED1,NFATC3,PGAP3,PRMT7,RARA,THRA,TRADD
		Physiological system development and function	Organismal Development	1.2E-11-7.01E-04	7.59E-08-9.18E-03	CACNB1,CARMIL2,CBFB,CCR7,CDH16,CSF3,CTCF,E2F4,ERBB2,FBXL20,GSX2,HSD11B2,IGFBP4,IKZF3,KDR,KIT,KRT10,KRT12,KRT20,KRT23,KRT24,KRT25,KRT26,KRT27,KRT28,KRT39,KRT40,KRTAP16-1,KRTAP17-1,LASP1,LCAT,MED1,NFATC3,NOL3,OPRK1,PDGFRA,PGAP3,PRMT7,RARA,RB1CC1,RRAD,SMPD3,SOX17,TCAP,TCEA1,THRA,TOP2A,TRADD
RBC	Blood 1, 3, 4	Diseases	Metabolic Disease	4.99E-06-3.99E-03	1.11E-03-4.2E-02	ABCG5,ABCG8,DYNC2LI1,KDR,KIT,PDGFRA,PLVAP
		Physiological system development and function	Digestive System Development and Function	6.37E-05-5.06E-03	5.93E-03-4.83E-02	ABCG5,ABCG8,AGRP,APC,CBFB,CDO1,CRLF1,E2F4,EFNA5,FKBP8,GDF15,HSD11B2,HSD17B4,SIN3B,ZFP36L2
		Molecular and cellular functions	Lipid Metabolism	6.37E-05-5.72E-03	5.93E-03-5.03E-02	ABCG5,ABCG8,APC,CES3,GDF15,GSX2,HSD11B2,KIT,LCAT,SLC27A1,SLCO6A1,SMPD3,ST8SIA4,STARD4
		Molecular and cellular functions	Molecular Transport	6.37E-05-5.7E-03	5.93E-03-5.03E-02	ABCG5,ABCG8,AGRP,CES3,GDF15,LCAT,SLC5A5,SLCO6A1,SMPD3,STARD4
		Molecular and cellular functions	Small Molecule Biochemistry	6.37E-05-5.72E-03	5.93E-03-5.03E-02	ABCG5,ABCG8,AGRP,APC,CES3,EFNA5,FER,GDF15,GSX2,HSD11B2,IL12RB1,JAK3,KDR,KIT,LCAT,MAN2A1,PDGFRA,SLC27A1,SLC5A5,SLCO6A1,SMPD3,ST8SIA4,STARD4
Platelet traits4
MPV	Blood 1, 3, 4	Molecular and cellular functions	Cellular Assembly and Organization	5.26E-04-2.87E-02	7.45E-02-7.45E-02	AMIGO1,CELSR2,ELAPOR1,GNAI3,GNAS,GPSM2,NTNG1,PHACTR3,PSRC1,SORT1,STXBP3,SYCP2,SYPL2,TUBB1,VAV3
		Diseases	Immunological Disease	1.27E-03-2.89E-02	7.45E-02-7.45E-02	CELSR2,CLCC1,EDN3,GNAS,GPSM2,SLC25A24,TAF13,TUBB1,VAV3
		Molecular and cellular functions	Cell Morphology	1.63E-03-2.73E-02	7.45E-02-7.45E-02	CELSR2,EDN3,GNAI3,GNAS,GPSM2,PHACTR3,SYPL2,TUBB1,VAV3
		Molecular and cellular functions	Cell Signaling	1.63E-03-2.3E-02	7.45E-02-7.45E-02	EDN3,GNAI3,GNAS,SYPL2
		Molecular and cellular functions	Cellular Development	1.63E-03-2.73E-02	7.45E-02-7.45E-02	CELSR2,CTSZ,EDN3,GNAS,VAV3
PLT	Blood 1, 3, 4	Molecular and cellular functions	Cell-To-Cell Signaling and Interaction	2.52E-06-1.05E-02	4.54E-03-4.09E-02	ACRBP,AFDN,CCR6,CD27,CD4,CD9,CLSTN3,GAPDH,GNB3,ING4,LAG3,LPAR5,LRRC23,LTBR,NTF3,PDE10A,PLEKHG6,PTPN6,TBXT,TNFRSF1A,VWF
		Molecular and cellular functions	Cellular Development	4.34E-06-8.45E-03	4.54E-03-3.76E-02	AFDN,CCR6,CD27,CD4,CD9,CLSTN3,ING4,LAG3,LRRC23,LTBR,NTF3,PHB2,PIANP,PTPN6,TBXT,TNFRSF1A,VWF
		Molecular and cellular functions	Cellular Growth and Proliferation	4.34E-06-8.45E-03	4.54E-03-3.76E-02	AFDN,CCR6,CD27,CD4,CD9,CLSTN3,LAG3,LRRC23,LTBR,NTF3,PHB2,PTPN6,TBXT,TNFRSF1A,VWF
		Physiological system development and function	Hematological System Development and Function	4.34E-06-1.05E-02	4.54E-03-4.09E-02	CCR6,CD27,CD4,CD9,GNB3,LAG3,LRRC23,LTBR,NTF3,PHB2,PTPN6,TNFRSF1A,VWF
		Physiological system development and function	Lymphoid Tissue Structure and Development	4.34E-06-1.03E-02	4.54E-03-4.09E-02	CCR6,CD27,CD4,CD9,LAG3,LRRC23,LTBR,PHB2,PTPN6,TNFRSF1A
1EOS: eosinophil concentration; MONO: monocyte concentration; MCH: mean corpuscular hemoglobin; MCV: mean corpuscular volume; MPV: mean platelet volume; PLT: platelet concentration.
2Blood 1, Blood 3, and Blood4: CBC measured in blood samples collected at 2-weeks before, and 2- and 6-weeks after a polymicrobial infectious challenge; Δ13: the change of CBC measures from Blood 1 collected at 2-weeks before the challenge to Blood 3 collected at 2-weeks after the challenge.
3FDR: False discovery rate, Benjamini-Hochberg multiple testing correction p-value.
4Pleiotropic genomic regions were used to explore the enriched functions for red blood cell traits and platelet traits that are found to be highly genetic correlated in [10].
